# Supplementary material for: An initial game-theoretic assessment of enhanced tissue preparation and imaging protocols for improved deep learning inference of spatial transcriptomics from tissue morphology
Source: Brief Bioinform. 2024 Oct 4;25(6):bbae476. doi: 10.1093/bib/bbae476 (PMC11452536; doi:10.1093/bib/bbae476)
Supplement: suppl_data_1_bbae476 [file suppl_data_1_bbae476.xlsx]

## Sheet: Data Description
Supplementary Data 1: Reactome pathways corresponding to top 25 genes predicted with greatest performance (spearman) for combination of traditional/enhanced protocol slides
Sheet	Description
Train Enhance Val Enhanced	Reactome pathways for top 25 predicted genes when training the algorithm on enhanced protocol slides and validating on enhanced protocol validation slide
Train Enhance Val Traditional	Reactome pathways for top 25 predicted genes when training the algorithm on enhanced protocol slides and validating on traditional protocol validation slide
Train Traditional Val Enhanced	Reactome pathways for top 25 predicted genes when training the algorithm on traditional protocol slides and validating on enhanced protocol validation slide
Train Traditional Val Tradition	Reactome pathways for top 25 predicted genes when training the algorithm on traditional protocol slides and validating on traditional validation slide

## Sheet: Train Enhance Val Enhanced
	Term	Overlap	P-value	Adjusted P-value	Genes
1	Uptake And Function Of Diphtheria Toxin R-HSA-5336415	3/6	3.4415e-08	1.54179e-05	HSP90AB1;CD9;EEF2
2	Chaperone Mediated Autophagy R-HSA-9613829	3/20	1.93923e-06	0.000434388	HSPA8;HSP90AB1;UBA52
3	Uptake And Actions Of Bacterial Toxins R-HSA-5339562	3/29	6.16984e-06	0.000921362	HSP90AB1;CD9;EEF2
4	Protein Methylation R-HSA-8876725	2/17	0.00020167	0.0184335	HSPA8;EEF2
5	Innate Immune System R-HSA-168249	7/1035	0.000205731	0.0184335	HSPA8;TMEM63A;HSP90AB1;EEF2;CD46;UBA52;CD44
6	Neutrophil Degranulation R-HSA-6798695	5/468	0.000247703	0.0184952	HSPA8;TMEM63A;HSP90AB1;EEF2;CD44
7	Attenuation Phase R-HSA-3371568	2/26	0.000478624	0.0249017	HSPA8;HSP90AB1
8	Platelet Degranulation R-HSA-114608	3/125	0.000495716	0.0249017	LGALS3BP;APLP2;CD9
9	Autophagy R-HSA-9612973	3/128	0.00053126	0.0249017	HSPA8;HSP90AB1;UBA52
10	Response To Elevated Platelet Cytosolic Ca2+ R-HSA-76005	3/130	0.000555841	0.0249017	LGALS3BP;APLP2;CD9
11	Hemostasis R-HSA-109582	5/576	0.000641362	0.0254682	LGALS3BP;EPCAM;APLP2;CD9;CD44
12	Late Endosomal Microautophagy R-HSA-9615710	2/31	0.000682185	0.0254682	HSPA8;UBA52
13	Plasma Lipoprotein Clearance R-HSA-8964043	2/35	0.000870235	0.0274989	LSR;UBA52
14	Regulation Of TNFR1 Signaling R-HSA-5357905	2/35	0.000870235	0.0274989	RACK1;UBA52
15	HSF1-dependent Transactivation R-HSA-3371571	2/36	0.000920721	0.0274989	HSPA8;HSP90AB1
16	HSP90 Chaperone Cycle For Steroid Hormone Receptors (SHR) In Presence Of Ligand R-HSA-3371497	2/38	0.00102584	0.0287234	HSPA8;HSP90AB1
17	TNF Signaling R-HSA-75893	2/44	0.00137411	0.0362118	RACK1;UBA52
18	Immune System R-HSA-168256	8/1943	0.00186444	0.0454209	HSPA8;TMEM63A;HSP90AB1;IFI27;EEF2;CD46;UBA52;CD44
19	Interferon Signaling R-HSA-913531	3/200	0.00192633	0.0454209	IFI27;UBA52;CD44
20	AUF1 (hnRNP D0) Binds And Destabilizes mRNA R-HSA-450408	2/54	0.00206276	0.0462058	HSPA8;UBA52

## Sheet: Train Enhance Val Traditional
	Term	Overlap	P-value	Adjusted P-value	Genes
1	Eukaryotic Translation Elongation R-HSA-156842	4/90	4.5113e-06	0.00189024	EEF1G;EEF1B2;EEF2;UBA52
2	Uptake And Function Of Diphtheria Toxin R-HSA-5336415	2/6	2.2431e-05	0.00469929	HSP90AB1;EEF2
3	Signaling By MET R-HSA-6806834	3/63	6.51997e-05	0.00910622	SPINT2;TNS4;UBA52
4	Interferon Signaling R-HSA-913531	4/200	0.000104114	0.0109059	IFI27;IFNGR2;TRIM2;UBA52
5	Chaperone Mediated Autophagy R-HSA-9613829	2/20	0.000281099	0.0235561	HSP90AB1;UBA52
6	Translation R-HSA-72766	4/281	0.000382302	0.0266975	EEF1G;EEF1B2;EEF2;UBA52
7	Uptake And Actions Of Bacterial Toxins R-HSA-5339562	2/29	0.000596541	0.0357072	HSP90AB1;EEF2
8	Plasma Lipoprotein Clearance R-HSA-8964043	2/35	0.000870235	0.0455786	LSR;UBA52

## Sheet: Train Traditional Val Enhanced
	Term	Overlap	P-value	Adjusted P-value	Genes
1	Chaperone Mediated Autophagy R-HSA-9613829	3/20	1.93923e-06	0.000917256	HSPA8;HSP90AB1;UBA52
2	Uptake And Function Of Diphtheria Toxin R-HSA-5336415	2/6	2.2431e-05	0.00530492	HSP90AB1;EEF2
3	AUF1 (hnRNP D0) Binds And Destabilizes mRNA R-HSA-450408	3/54	4.10278e-05	0.00633244	HSPA8;PSME1;UBA52
4	Role Of GTSE1 In G2/M Progression After G2 Checkpoint R-HSA-8852276	3/59	5.35513e-05	0.00633244	HSP90AB1;PSME1;UBA52
5	Regulation Of mRNA Stability By Proteins That Bind AU-rich Elements R-HSA-450531	3/88	0.000176496	0.0100744	HSPA8;PSME1;UBA52
6	Cytokine Signaling In Immune System R-HSA-1280215	6/702	0.000183031	0.0100744	HSPA8;HNRNPA2B1;CLSTN1;PSME1;UBA52;CD44
7	Eukaryotic Translation Elongation R-HSA-156842	3/90	0.00018864	0.0100744	EEF1G;EEF2;UBA52
8	Protein Methylation R-HSA-8876725	2/17	0.00020167	0.0100744	HSPA8;EEF2
9	Innate Immune System R-HSA-168249	7/1035	0.000205731	0.0100744	HSPA8;TMEM63A;HSP90AB1;PSME1;EEF2;UBA52;CD44
10	Signaling By Interleukins R-HSA-449147	5/453	0.00021299	0.0100744	HSPA8;HNRNPA2B1;CLSTN1;PSME1;UBA52
11	Neutrophil Degranulation R-HSA-6798695	5/468	0.000247703	0.0106512	HSPA8;TMEM63A;HSP90AB1;EEF2;CD44
12	Signaling By B Cell Receptor (BCR) R-HSA-983705	3/109	0.000331859	0.0125777	CLSTN1;PSME1;UBA52
13	Immune System R-HSA-168256	9/1943	0.000364636	0.0125777	HSPA8;TMEM63A;HSP90AB1;HNRNPA2B1;CLSTN1;PSME1;EEF2;UBA52;CD44
14	Translation R-HSA-72766	4/281	0.000382302	0.0125777	EEF1G;EEF2;UBA52;TUFM
15	Axon Guidance R-HSA-422475	5/519	0.000398869	0.0125777	HSPA8;HSP90AB1;CLSTN1;PSME1;UBA52
16	Attenuation Phase R-HSA-3371568	2/26	0.000478624	0.0138768	HSPA8;HSP90AB1
17	Nervous System Development R-HSA-9675108	5/545	0.000498742	0.0138768	HSPA8;HSP90AB1;CLSTN1;PSME1;UBA52
18	Autophagy R-HSA-9612973	3/128	0.00053126	0.0139603	HSPA8;HSP90AB1;UBA52
19	Uptake And Actions Of Bacterial Toxins R-HSA-5339562	2/29	0.000596541	0.0148507	HSP90AB1;EEF2
20	Late Endosomal Microautophagy R-HSA-9615710	2/31	0.000682185	0.0161337	HSPA8;UBA52
21	Regulation Of TNFR1 Signaling R-HSA-5357905	2/35	0.000870235	0.019601	RACK1;UBA52
22	HSF1-dependent Transactivation R-HSA-3371571	2/36	0.000920721	0.0197955	HSPA8;HSP90AB1
23	HSP90 Chaperone Cycle For Steroid Hormone Receptors (SHR) In Presence Of Ligand R-HSA-3371497	2/38	0.00102584	0.0210966	HSPA8;HSP90AB1
24	Metabolism Of RNA R-HSA-8953854	5/666	0.00123155	0.0229828	HSPA8;HNRNPA2B1;PSME1;UBA52;CD44
25	TNF Signaling R-HSA-75893	2/44	0.00137411	0.0229828	RACK1;UBA52
26	G2/M Transition R-HSA-69275	3/182	0.00147108	0.0229828	HSP90AB1;PSME1;UBA52
27	Mitotic G2-G2/M Phases R-HSA-453274	3/184	0.00151789	0.0229828	HSP90AB1;PSME1;UBA52
28	Regulation Of Activated PAK-2p34 By Proteasome Mediated Degradation R-HSA-211733	2/49	0.00170167	0.0229828	PSME1;UBA52
29	Diseases Of Signal Transduction By Growth Factor Receptors And Second Messengers R-HSA-5663202	4/424	0.00176975	0.0229828	EEF1G;CLSTN1;PSME1;UBA52
30	Autodegradation Of E3 Ubiquitin Ligase COP1 R-HSA-349425	2/51	0.00184211	0.0229828	PSME1;UBA52
31	GSK3B And BTRC:CUL1-mediated-degradation Of NFE2L2 R-HSA-9762114	2/51	0.00184211	0.0229828	PSME1;UBA52
32	Ubiquitin Mediated Degradation Of Phosphorylated Cdc25A R-HSA-69601	2/51	0.00184211	0.0229828	PSME1;UBA52
33	Ubiquitin-dependent Degradation Of Cyclin D R-HSA-75815	2/51	0.00184211	0.0229828	PSME1;UBA52
34	Vpu Mediated Degradation Of CD4 R-HSA-180534	2/51	0.00184211	0.0229828	PSME1;UBA52
35	Regulation Of Apoptosis R-HSA-169911	2/52	0.00191433	0.0229828	PSME1;UBA52
36	Vif-mediated Degradation Of APOBEC3G R-HSA-180585	2/53	0.00198788	0.0229828	PSME1;UBA52
37	Negative Regulation Of NOTCH4 Signaling R-HSA-9604323	2/53	0.00198788	0.0229828	PSME1;UBA52
38	Regulation Of RUNX3 Expression And Activity R-HSA-8941858	2/54	0.00206276	0.0229828	PSME1;UBA52
39	SCF-beta-TrCP Mediated Degradation Of Emi1 R-HSA-174113	2/54	0.00206276	0.0229828	PSME1;UBA52
40	Degradation Of AXIN R-HSA-4641257	2/54	0.00206276	0.0229828	PSME1;UBA52
41	FBXL7 Down-Regulates AURKA During Mitotic Entry And In Early Mitosis R-HSA-8854050	2/54	0.00206276	0.0229828	PSME1;UBA52
42	Degradation Of DVL R-HSA-4641258	2/55	0.00213896	0.0229828	PSME1;UBA52
43	Hh Mutants Are Degraded By ERAD R-HSA-5362768	2/55	0.00213896	0.0229828	PSME1;UBA52
44	Stabilization Of P53 R-HSA-69541	2/56	0.00221649	0.0229828	PSME1;UBA52
45	Hh Mutants Abrogate Ligand Secretion R-HSA-5387390	2/58	0.00237549	0.0229828	PSME1;UBA52
46	NIK To Noncanonical NF-kB Signaling R-HSA-5676590	2/58	0.00237549	0.0229828	PSME1;UBA52
47	SCF(Skp2)-mediated Degradation Of P27/P21 R-HSA-187577	2/59	0.00245696	0.0229828	PSME1;UBA52
48	Degradation Of GLI1 By Proteasome R-HSA-5610780	2/59	0.00245696	0.0229828	PSME1;UBA52
49	Degradation Of GLI2 By Proteasome R-HSA-5610783	2/59	0.00245696	0.0229828	PSME1;UBA52
50	GLI3 Is Processed To GLI3R By Proteasome R-HSA-5610785	2/59	0.00245696	0.0229828	PSME1;UBA52
51	Defective CFTR Causes Cystic Fibrosis R-HSA-5678895	2/60	0.00253974	0.0229828	PSME1;UBA52
52	Metabolism R-HSA-1430728	8/2049	0.00261911	0.0229828	HSP90AB1;ECHS1;CLSTN1;PSME1;TSPO;ATP5F1D;UBA52;CD44
53	Dectin-1 Mediated Noncanonical NF-kB Signaling R-HSA-5607761	2/61	0.00262383	0.0229828	PSME1;UBA52
54	Selective Autophagy R-HSA-9663891	2/61	0.00262383	0.0229828	HSPA8;UBA52
55	Asymmetric Localization Of PCP Proteins R-HSA-4608870	2/62	0.00270922	0.0232993	PSME1;UBA52
56	Autodegradation Of Cdh1 By Cdh1:APC/C R-HSA-174084	2/63	0.00279591	0.0233219	PSME1;UBA52
57	Oxygen-dependent Proline Hydroxylation Of Hypoxia-inducible Factor Alpha R-HSA-1234176	2/64	0.0028839	0.0233219	PSME1;UBA52
58	Hedgehog Ligand Biogenesis R-HSA-5358346	2/64	0.0028839	0.0233219	PSME1;UBA52
59	Regulation Of RAS By GAPs R-HSA-5658442	2/65	0.00297318	0.0233219	PSME1;UBA52
60	p53-Dependent G1 DNA Damage Response R-HSA-69563	2/65	0.00297318	0.0233219	PSME1;UBA52
61	Activation Of NF-kappaB In B Cells R-HSA-1169091	2/66	0.00306375	0.0233219	PSME1;UBA52
62	APC/C:Cdc20 Mediated Degradation Of Securin R-HSA-174154	2/67	0.0031556	0.0233219	PSME1;UBA52
63	Regulation Of PTEN Stability And Activity R-HSA-8948751	2/67	0.0031556	0.0233219	PSME1;UBA52
64	G1/S DNA Damage Checkpoints R-HSA-69615	2/67	0.0031556	0.0233219	PSME1;UBA52
65	Orc1 Removal From Chromatin R-HSA-68949	2/69	0.00334317	0.024328	PSME1;UBA52
66	CDK-mediated Phosphorylation And Removal Of Cdc6 R-HSA-69017	2/72	0.00363409	0.0248732	PSME1;UBA52
67	Cdc20:Phospho-APC/C Mediated Degradation Of Cyclin A R-HSA-174184	2/72	0.00363409	0.0248732	PSME1;UBA52
68	Regulation Of RUNX2 Expression And Activity R-HSA-8939902	2/72	0.00363409	0.0248732	PSME1;UBA52
69	APC/C:Cdh1 Mediated Degradation Of Cdc20 And APC/C:Cdh1 Targets In Late Mitosis/Early G1 R-HSA-174178	2/73	0.00373361	0.0248732	PSME1;UBA52
70	APC:Cdc20 Mediated Degradation Of Cell Cycle Proteins Before Cycle Checkpoint Satisfied R-HSA-179419	2/73	0.00373361	0.0248732	PSME1;UBA52
71	Cellular Response To Hypoxia R-HSA-1234174	2/73	0.00373361	0.0248732	PSME1;UBA52
72	APC/C:Cdc20 Mediated Degradation Of Mitotic Proteins R-HSA-176409	2/75	0.00393644	0.0258602	PSME1;UBA52
73	Activation Of APC/C And APC/C:Cdc20 Mediated Degradation Of Mitotic Proteins R-HSA-176814	2/76	0.00403974	0.0261753	PSME1;UBA52
74	ABC Transporter Disorders R-HSA-5619084	2/77	0.0041443	0.026343	PSME1;UBA52
75	FCERI Mediated NF-kB Activation R-HSA-2871837	2/78	0.00425012	0.026343	PSME1;UBA52
76	Nuclear Events Mediated By NFE2L2 R-HSA-9759194	2/78	0.00425012	0.026343	PSME1;UBA52
77	Disease R-HSA-1643685	7/1736	0.00435481	0.026343	EEF1G;HSP90AB1;CLSTN1;PSME1;EEF2;UBA52;TUFM
78	Downstream Signaling Events Of B Cell Receptor (BCR) R-HSA-1168372	2/79	0.00435718	0.026343	PSME1;UBA52
79	PIP3 Activates AKT Signaling R-HSA-1257604	3/268	0.00439979	0.026343	CLSTN1;PSME1;UBA52
80	Regulation Of APC/C Activators Between G1/S And Early Anaphase R-HSA-176408	2/80	0.00446549	0.0263902	PSME1;UBA52
81	DDX58/IFIH1-mediated Induction Of Interferon-Alpha/Beta R-HSA-168928	2/81	0.00457505	0.0263902	HSP90AB1;UBA52
82	Signaling By NOTCH4 R-HSA-9013694	2/81	0.00457505	0.0263902	PSME1;UBA52
83	Cyclin E Associated Events During G1/S Transition R-HSA-69202	2/82	0.00468585	0.0267037	PSME1;UBA52
84	Cyclin A:Cdk2-associated Events At S Phase Entry R-HSA-69656	2/84	0.00491116	0.0273291	PSME1;UBA52
85	Degradation Of Beta-Catenin By Destruction Complex R-HSA-195253	2/84	0.00491116	0.0273291	PSME1;UBA52
86	Hedgehog On State R-HSA-5632684	2/85	0.00502566	0.027635	PSME1;UBA52
87	SARS-CoV-2 Infection R-HSA-9694516	3/283	0.00512029	0.027635	HSP90AB1;UBA52;TUFM
88	Peptide Chain Elongation R-HSA-156902	2/86	0.00514139	0.027635	EEF2;UBA52
89	APC/C-mediated Degradation Of Cell Cycle Proteins R-HSA-174143	2/87	0.00525835	0.0279461	PSME1;UBA52
90	PCP/CE Pathway R-HSA-4086400	2/88	0.00537654	0.0282567	PSME1;UBA52
91	ER-Phagosome Pathway R-HSA-1236974	2/89	0.00549594	0.028566	PSME1;UBA52
92	Switching Of Origins To A Post-Replicative State R-HSA-69052	2/90	0.00561656	0.028566	PSME1;UBA52
93	MAPK6/MAPK4 Signaling R-HSA-5687128	2/90	0.00561656	0.028566	PSME1;UBA52
94	Infectious Disease R-HSA-5663205	5/961	0.00603195	0.0292128	HSP90AB1;PSME1;EEF2;UBA52;TUFM
95	Downstream TCR Signaling R-HSA-202424	2/94	0.00611116	0.0292128	PSME1;UBA52
96	Beta Oxidation Of butanoyl-CoA To acetyl-CoA R-HSA-77352	1/5	0.00623494	0.0292128	ECHS1
97	Beta Oxidation Of hexanoyl-CoA To butanoyl-CoA R-HSA-77350	1/5	0.00623494	0.0292128	ECHS1
98	Beta Oxidation Of lauroyl-CoA To decanoyl-CoA-CoA R-HSA-77310	1/5	0.00623494	0.0292128	ECHS1
99	Beta Oxidation Of octanoyl-CoA To hexanoyl-CoA R-HSA-77348	1/5	0.00623494	0.0292128	ECHS1
100	Transcriptional Regulation By RUNX3 R-HSA-8878159	2/95	0.00623782	0.0292128	PSME1;UBA52
101	UCH Proteinases R-HSA-5689603	2/95	0.00623782	0.0292128	PSME1;UBA52
102	Intracellular Signaling By Second Messengers R-HSA-9006925	3/306	0.00635689	0.0294785	CLSTN1;PSME1;UBA52
103	RUNX1 Regulates Transcription Of Genes Involved In Differentiation Of HSCs R-HSA-8939236	2/98	0.006625	0.030131	PSME1;UBA52
104	Hedgehog Off State R-HSA-5610787	2/98	0.006625	0.030131	PSME1;UBA52
105	CLEC7A (Dectin-1) Signaling R-HSA-5607764	2/99	0.00675644	0.030149	PSME1;UBA52
106	Cellular Response To Heat Stress R-HSA-3371556	2/99	0.00675644	0.030149	HSPA8;HSP90AB1
107	TNFR2 Non-Canonical NF-kB Pathway R-HSA-5668541	2/100	0.00688907	0.0301716	PSME1;UBA52
108	KEAP1-NFE2L2 Pathway R-HSA-9755511	2/100	0.00688907	0.0301716	PSME1;UBA52
109	ABC-family Proteins Mediated Transport R-HSA-382556	2/102	0.00715789	0.0310613	PSME1;UBA52
110	Antigen processing-Cross Presentation R-HSA-1236975	2/104	0.00743142	0.0315789	PSME1;UBA52
111	Beta Oxidation Of decanoyl-CoA To octanoyl-CoA-CoA R-HSA-77346	1/6	0.00747745	0.0315789	ECHS1
112	TNFR1-mediated Ceramide Production R-HSA-5626978	1/6	0.00747745	0.0315789	RACK1
113	Assembly Of Pre-Replicative Complex R-HSA-68867	2/110	0.00828008	0.0346591	PSME1;UBA52
114	Aryl Hydrocarbon Receptor Signaling R-HSA-8937144	1/7	0.00871846	0.0352464	HSP90AB1
115	FLT3 Signaling By CBL Mutants R-HSA-9706377	1/7	0.00871846	0.0352464	UBA52
116	Insulin-like Growth Factor-2 mRNA Binding Proteins (IGF2BPs/IMPs/VICKZs) Bind RNA R-HSA-428359	1/7	0.00871846	0.0352464	CD44
117	Modulation By Mtb Of Host Immune System R-HSA-9637628	1/7	0.00871846	0.0352464	UBA52
118	Interleukin-1 Signaling R-HSA-9020702	2/114	0.00886901	0.0352524	PSME1;UBA52
119	Macroautophagy R-HSA-1632852	2/114	0.00886901	0.0352524	HSPA8;UBA52
120	TCR Signaling R-HSA-202403	2/116	0.00917035	0.0361465	PSME1;UBA52
121	Developmental Biology R-HSA-1266738	5/1073	0.00953035	0.0370359	HSPA8;HSP90AB1;CLSTN1;PSME1;UBA52
122	Synthesis Of DNA R-HSA-69239	2/119	0.00963089	0.0370359	PSME1;UBA52
123	Transcriptional Regulation By RUNX2 R-HSA-8878166	2/119	0.00963089	0.0370359	PSME1;UBA52
124	Synthesis Of diphthamide-EEF2 R-HSA-5358493	1/8	0.00995799	0.037382	EEF2
125	InlA-mediated Entry Of Listeria Monocytogenes Into Host Cells R-HSA-8876493	1/8	0.00995799	0.037382	UBA52
126	Myoclonic Epilepsy Of Lafora R-HSA-3785653	1/8	0.00995799	0.037382	UBA52
127	Metabolism Of Amino Acids And Derivatives R-HSA-71291	3/364	0.0102188	0.038059	ECHS1;PSME1;UBA52
128	SARS-CoV Infections R-HSA-9679506	3/369	0.0106033	0.0390889	HSP90AB1;UBA52;TUFM
129	DNA Replication Pre-Initiation R-HSA-69002	2/127	0.0109085	0.0390889	PSME1;UBA52
130	PTK6 Regulates RTKs And Their Effectors AKT1 And DOK1 R-HSA-8849469	1/9	0.011196	0.0390889	UBA52
131	Prevention Of Phagosomal-Lysosomal Fusion R-HSA-9636383	1/9	0.011196	0.0390889	UBA52
132	CHL1 Interactions R-HSA-447041	1/9	0.011196	0.0390889	HSPA8
133	Regulation Of PTEN Localization R-HSA-8948747	1/9	0.011196	0.0390889	UBA52
134	Downregulation Of ERBB4 Signaling R-HSA-1253288	1/9	0.011196	0.0390889	UBA52
135	Lipophagy R-HSA-9613354	1/9	0.011196	0.0390889	HSPA8
136	G1/S Transition R-HSA-69206	2/129	0.0112391	0.0390889	PSME1;UBA52
137	Fc Epsilon Receptor (FCERI) Signaling R-HSA-2454202	2/130	0.011406	0.0390945	PSME1;UBA52
138	Host Interactions Of HIV Factors R-HSA-162909	2/130	0.011406	0.0390945	PSME1;UBA52
139	Cellular Responses To Stress R-HSA-2262752	4/722	0.0116455	0.0396283	HSPA8;HSP90AB1;PSME1;UBA52
140	Signaling By Hedgehog R-HSA-5358351	2/135	0.0122571	0.0411232	PSME1;UBA52
141	Cellular Responses To Stimuli R-HSA-8953897	4/736	0.01243	0.0411232	HSPA8;HSP90AB1;PSME1;UBA52
142	IRAK2 Mediated Activation Of TAK1 Complex R-HSA-937042	1/10	0.0124326	0.0411232	UBA52
143	Zinc Influx Into Cells By SLC39 Gene Family R-HSA-442380	1/10	0.0124326	0.0411232	SLC39A7
144	PTEN Regulation R-HSA-6807070	2/139	0.0129575	0.0419792	PSME1;UBA52
145	Death Receptor Signaling R-HSA-73887	2/139	0.0129575	0.0419792	RACK1;UBA52
146	C-type Lectin Receptors (CLRs) R-HSA-5621481	2/141	0.0133141	0.0419792	PSME1;UBA52
147	Beta-catenin Independent WNT Signaling R-HSA-3858494	2/142	0.0134941	0.0419792	PSME1;UBA52
148	Clathrin-mediated Endocytosis R-HSA-8856828	2/142	0.0134941	0.0419792	HSPA8;UBA52
149	Pexophagy R-HSA-9664873	1/11	0.0136677	0.0419792	UBA52
150	Alpha-protein Kinase 1 Signaling Pathway R-HSA-9645460	1/11	0.0136677	0.0419792	UBA52
151	Regulation Of BACH1 Activity R-HSA-9708530	1/11	0.0136677	0.0419792	UBA52
152	SARS-CoV-2 Modulates Autophagy R-HSA-9754560	1/11	0.0136677	0.0419792	TUFM
153	TICAM1,TRAF6-dependent Induction Of TAK1 Complex R-HSA-9014325	1/11	0.0136677	0.0419792	UBA52
154	Mitochondrial Fatty Acid Beta-Oxidation Of Saturated Fatty Acids R-HSA-77286	1/11	0.0136677	0.0419792	ECHS1
155	Mitotic G1 Phase And G1/S Transition R-HSA-453279	2/147	0.0144097	0.0437782	PSME1;UBA52
156	G2/M Checkpoints R-HSA-69481	2/148	0.014596	0.0437782	PSME1;UBA52
157	Pregnenolone Biosynthesis R-HSA-196108	1/12	0.0149012	0.0437782	TSPO
158	Erythropoietin Activates Phosphoinositide-3-kinase (PI3K) R-HSA-9027276	1/12	0.0149012	0.0437782	CLSTN1
159	TICAM1-dependent Activation Of IRF3/IRF7 R-HSA-9013973	1/12	0.0149012	0.0437782	UBA52
160	Hyaluronan Uptake And Degradation R-HSA-2160916	1/12	0.0149012	0.0437782	CD44
161	Josephin Domain DUBs R-HSA-5689877	1/12	0.0149012	0.0437782	UBA52
162	Interleukin-1 Family Signaling R-HSA-446652	2/152	0.0153516	0.0448229	PSME1;UBA52
163	DNA Replication R-HSA-69306	2/155	0.0159293	0.0454231	PSME1;UBA52
164	Downregulation Of ERBB2:ERBB3 Signaling R-HSA-1358803	1/13	0.0161334	0.0454231	UBA52
165	Suppression Of Phagosomal Maturation R-HSA-9637687	1/13	0.0161334	0.0454231	UBA52
166	Glycogen Synthesis R-HSA-3322077	1/13	0.0161334	0.0454231	UBA52
167	p75NTR Recruits Signaling Complexes R-HSA-209543	1/13	0.0161334	0.0454231	UBA52
168	NF-kB Is Activated And Signals Survival R-HSA-209560	1/13	0.0161334	0.0454231	UBA52
169	S Phase R-HSA-69242	2/161	0.0171124	0.0478943	PSME1;UBA52
170	Protein Localization R-HSA-9609507	2/164	0.0177176	0.049085	CHCHD2;UBA52
171	Regulation Of Expression Of SLITs And ROBOs R-HSA-9010553	2/167	0.018332	0.049085	PSME1;UBA52
172	Constitutive Signaling By NOTCH1 HD Domain Mutants R-HSA-2691232	1/15	0.0185931	0.049085	UBA52
173	Regulation Of Innate Immune Responses To Cytosolic DNA R-HSA-3134975	1/15	0.0185931	0.049085	UBA52
174	Glycogen Storage Diseases R-HSA-3229121	1/15	0.0185931	0.049085	UBA52
175	IRAK2 Mediated Activation Of TAK1 Complex Upon TLR7/8 Or 9 Stimulation R-HSA-975163	1/15	0.0185931	0.049085	UBA52
176	InlB-mediated Entry Of Listeria Monocytogenes Into Host Cell R-HSA-8875360	1/15	0.0185931	0.049085	UBA52
177	Membrane Binding And Targetting Of GAG Proteins R-HSA-174490	1/15	0.0185931	0.049085	UBA52
178	Negative Regulation Of FLT3 R-HSA-9706369	1/15	0.0185931	0.049085	UBA52
179	Separation Of Sister Chromatids R-HSA-2467813	2/170	0.0189553	0.049085	PSME1;UBA52
180	Sema3A PAK Dependent Axon Repulsion R-HSA-399954	1/16	0.0198208	0.049085	HSP90AB1
181	Spry Regulation Of FGF Signaling R-HSA-1295596	1/16	0.0198208	0.049085	UBA52
182	Formation Of ATP By Chemiosmotic Coupling R-HSA-163210	1/16	0.0198208	0.049085	ATP5F1D
183	TGF-beta Receptor Signaling In EMT (Epithelial To Mesenchymal Transition) R-HSA-2173791	1/16	0.0198208	0.049085	UBA52
184	TRAF6-mediated Induction Of TAK1 Complex Within TLR4 Complex R-HSA-937072	1/16	0.0198208	0.049085	UBA52
185	NLRP3 Inflammasome R-HSA-844456	1/16	0.0198208	0.049085	HSP90AB1
186	Translesion Synthesis By REV1 R-HSA-110312	1/16	0.0198208	0.049085	UBA52
187	Hyaluronan Metabolism R-HSA-2142845	1/16	0.0198208	0.049085	CD44
188	VLDLR Internalisation And Degradation R-HSA-8866427	1/16	0.0198208	0.049085	UBA52
189	p75NTR Signals Via NF-kB R-HSA-193639	1/16	0.0198208	0.049085	UBA52
190	MAP3K8 (TPL2)-dependent MAPK1/3 Activation R-HSA-5684264	1/16	0.0198208	0.049085	UBA52
191	NRIF Signals Cell Death From Nucleus R-HSA-205043	1/16	0.0198208	0.049085	UBA52
192	Disorders Of Transmembrane Transporters R-HSA-5619115	2/176	0.0202287	0.0498343	PSME1;UBA52

## Sheet: Train Traditional Val Tradition
	Term	Overlap	P-value	Adjusted P-value	Genes
1	Chaperone Mediated Autophagy R-HSA-9613829	3/20	1.93923e-06	0.000851322	HSPA8;HSP90AB1;UBA52
2	Signaling By MET R-HSA-6806834	3/63	6.51997e-05	0.0143113	SPINT2;TNS4;UBA52
3	Eukaryotic Translation Elongation R-HSA-156842	3/90	0.00018864	0.0276044	EEF1G;EEF1B2;UBA52
4	Attenuation Phase R-HSA-3371568	2/26	0.000478624	0.0449107	HSPA8;HSP90AB1
5	Autophagy R-HSA-9612973	3/128	0.00053126	0.0449107	HSPA8;HSP90AB1;UBA52
6	Late Endosomal Microautophagy R-HSA-9615710	2/31	0.000682185	0.0449107	HSPA8;UBA52
7	Oncogene Induced Senescence R-HSA-2559585	2/33	0.000773425	0.0449107	UBA52;ETS2
8	Regulation Of TNFR1 Signaling R-HSA-5357905	2/35	0.000870235	0.0449107	RACK1;UBA52
9	HSF1-dependent Transactivation R-HSA-3371571	2/36	0.000920721	0.0449107	HSPA8;HSP90AB1
10	HSP90 Chaperone Cycle For Steroid Hormone Receptors (SHR) In Presence Of Ligand R-HSA-3371497	2/38	0.00102584	0.0450342	HSPA8;HSP90AB1
